# Supplementary material for: Retention of zirconia crown to oxidized titanium base abutment: Experimental research
Source: PLoS One. 2023 Oct 25;18(10):e0287108. doi: 10.1371/journal.pone.0287108 (PMC10599539; doi:10.1371/journal.pone.0287108)
Supplement: S1 Data — (XLSX) [file pone.0287108.s001.xlsx]

## Sheet: Sheet1
number	Group	%cement on Ti	%cement on zr	Type
1	C	5	90	3
2	C	5	90	3
3	C	5	90	3
4	C	5	90	3
5	C	5	90	3
6	C	10	90	3
7	C	5	90	3
8	C	5	90	3
9	C	5	90	3
10	C	5	90	3
11	SB	90	0	1
12	SB	90	0	1
13	SB	90	5	1
14	SB	90	0	1
15	SB	90	0	1
16	SB	90	0	1
17	SB	90	5	1
18	SB	90	0	1
19	SB	90	0	1
20	SB	90	0	1
21	OX	5	90	3
22	OX	5	90	3
23	OX	10	90	3
24	OX	5	90	3
25	OX	50	50	2
26	OX	5	90	3
27	OX	5	90	3
28	OX	5	90	3
29	OX	5	90	3
30	OX	5	90	3
31	OXSB	50	50	2
32	OXSB	90	10	1
33	OXSB	90	10	1
34	OXSB	60	40	2
35	OXSB	90	10	1
36	OXSB	90	10	1
37	OXSB	90	10	1
38	OXSB	50	50	2
39	OXSB	90	10	1
40	OXSB	90	10	1
