# Supplementary material for: Retention of zirconia crown to oxidized titanium base abutment: Experimental research
Source: PLoS One. 2023 Oct 25;18(10):e0287108. doi: 10.1371/journal.pone.0287108 (PMC10599539; doi:10.1371/journal.pone.0287108)
Supplement: S2 Data — (XLSX) [file pone.0287108.s002.xlsx]

## Sheet: Sheet1
number	group	N	mm
1	c	239.942	0.14677
2	c	196.086	0.10755
3	c	191.47	0.16496
4	c	244.392	0.11991
5	c	211.398	0.1517
6	c	313.952	0.12172
7	c	310.108	0.13254
8	c	216.451	0.55499
9	c	264.579	0.39089
10	c	188.074	0.34703
11	SB	371.251	0.55754
12	SB	344.665	0.14297
13	SB	569.208	0.25545
14	SB	464.569	0.4654
15	SB	350.87	0.16473
16	SB	196.364	0.08483
17	SB	232.182	0.11509
18	SB	342.435	0.13356
19	SB	361.517	0.30339
20	SB	495.486	0.30339
21	OX	140.758	0.30577
22	OX	224.653	0.28826
23	OX	260.915	0.24576
24	OX	294.931	0.48501
25	OX	186.375	0.17504
26	OX	207.001	0.12999
27	OX	205.401	0.10415
28	OX	191.344	0.08086
29	OX	395.214	0.34992
30	OX	310.815	0.12903
31	OXSB	232.605	0.12172
32	OXSB	300.563	0.17238
33	OXSB	265.72	0.13906
34	OXSB	304.756	0.12948
35	OXSB	263.004	0.11832
36	OXSB	395.928	0.16246
37	OXSB	382.214	0.14671
38	OXSB	247.681	0.1143
39	OXSB	403.543	0.36312
40	OXSB	173.787	0.09497
